# Supplementary material for: Skatole Alleviates Osteoarthritis by Reprogramming Macrophage Polarization and Protecting Chondrocytes
Source: Research (Wash D C). 2025 Feb 3;8:0604. doi: 10.34133/research.0604 (PMC11788598; doi:10.34133/research.0604)
Supplement: Supplementary 1 — Figs. S1 to S13 Tables S1 and S2 [file research.0604.f1.zip]

Archive with 14 entries (14 files):
- Fig S1.pdf
- Fig S10.pdf
- Fig S11.pdf
- Fig S12.pdf
- Fig S13.pdf
- Fig S2.pdf
- Fig S3.pdf
- Fig S4.pdf
- Fig S5.pdf
- Fig S6.pdf
- Fig S7.pdf
- Fig S8.pdf
- Fig S9.pdf
- Supplemental Materials.docx
